# Supplementary material for: A Non-Coding Fc Gamma Receptor Cis-Regulatory Variant within the 1q23 Gene Cluster Is Associated with Plasmodium falciparum Infection in Children Residing in Burkina Faso
Source: Int J Mol Sci. 2023 Oct 28;24(21):15711. doi: 10.3390/ijms242115711 (PMC10650193; doi:10.3390/ijms242115711)
Supplement: Supplementary file 1 [file ijms-24-15711-s001.zip]

Archive with 2 entries (2 files):
- ijms-2572405Revised_supTablesandFigures.pdf
- SupTableS1.pdf
